# Supplementary material for: Psychological safety as a context-sensitive predictor of retention intentions: Gendered effects of supervisor support under caregiving-assumed conditions
Source: PLoS One. 2026 Apr 6;21(4):e0346791. doi: 10.1371/journal.pone.0346791 (PMC13052842; doi:10.1371/journal.pone.0346791)
Supplement: S1 Dataset — (XLSX) [file pone.0346791.s002.xlsx]

## Sheet: all data
case_id	Age	gender	child	retain_care	retain_general	es1m1	es1m2	es1m3	es1m4	es1m5	es1m6	es1m7	es1m8	isu1m9	isu1m10	isu1m11	isu1m12	isu1m13	isu1m14	ps3m1	ps3m2	ps3m3	ps3m4	ps3m5	ps3m6	ps3m7	ps3m8	ps3m9
1	27	2	0	4	3	4	4	4	4	4	4	4	4	4	4	4	4	3	3	5	5	5	5	5	5	5	5	5
2	21	2	0	1	1	3	3	2	2	2	3	3	3	3	3	3	3	3	3	5	2	3	2	2	2	4	3	3
3	25	2	0	4	2	2	4	3	4	4	4	1	3	4	3	3	4	4	5	2	3	2	4	3	2	2	3	4
4	22	2	0	5	3	4	3	4	2	4	1	4	2	4	4	2	3	3	4	4	3	3	3	5	2	3	5	6
5	33	2	0	2	4	5	5	5	5	5	2	2	3	3	2	3	4	2	3	3	1	2	3	2	3	1	2	2
6	25	2	0	3	3	4	3	4	2	4	4	3	4	4	4	4	4	4	4	5	5	5	6	5	5	5	4	4
7	38	2	0	3	2	1	4	1	2	4	3	4	4	2	2	2	2	1	2	5	5	5	5	5	5	4	4	3
8	22	2	0	4	1	3	2	1	1	1	1	1	1	1	1	1	1	1	1	4	4	4	4	4	4	4	4	3
9	32	2	0	4	2	2	3	3	2	2	3	2	2	2	3	2	3	3	2	5	5	5	4	4	5	4	4	5
10	24	2	0	4	3	3	4	3	3	3	3	2	1	2	2	3	3	3	3	4	3	2	3	2	2	2	3	2
11	39	2	0	5	4	2	3	1	1	1	1	1	1	1	1	1	1	1	1	3	4	5	3	4	5	6	4	5
12	36	2	0	4	3	4	3	4	4	4	4	4	4	4	3	3	3	3	2	5	5	5	4	4	3	4	4	4
13	29	2	0	5	4	2	3	4	4	3	3	2	3	2	3	3	3	2	3	6	6	6	6	4	4	4	4	4
14	39	2	0	4	2	2	2	2	2	2	2	2	2	2	3	2	2	2	2	3	3	4	3	4	3	3	4	3
15	29	2	0	1	1	2	1	2	2	3	4	3	3	4	1	2	1	1	1	7	7	7	6	4	4	4	4	1
16	24	2	0	4	2	4	3	2	2	2	3	2	3	2	3	2	2	2	2	5	5	5	4	5	5	4	4	5
17	26	2	0	4	2	2	4	2	2	2	2	2	2	2	2	2	2	2	2	2	4	5	7	4	4	4	4	4
18	39	2	0	3	3	2	2	4	2	4	3	2	2	2	4	2	2	3	2	5	2	2	2	2	2	2	2	2
19	30	2	0	5	4	4	4	4	3	4	4	4	4	4	4	4	4	4	4	5	5	5	5	4	4	5	5	5
20	30	2	0	3	4	3	2	2	2	2	1	3	4	3	2	1	4	4	4	2	3	3	3	4	4	4	4	3
21	25	2	0	5	4	4	5	5	5	4	5	4	5	4	5	5	4	2	3	5	5	3	4	5	4	5	4	5
22	33	2	0	4	3	3	3	2	4	3	4	3	3	3	3	3	3	3	3	5	5	4	5	5	5	5	5	5
23	30	2	0	5	3	4	4	4	4	4	4	4	4	4	5	4	4	4	4	5	5	4	5	5	5	5	4	5
24	26	2	0	1	1	2	1	2	2	2	5	5	5	4	3	3	4	4	4	5	5	5	5	5	5	5	6	6
25	27	2	0	5	4	4	4	5	3	3	5	4	4	4	5	4	5	4	4	5	5	3	2	3	3	4	5	4
26	35	2	0	5	3	4	4	4	4	4	4	4	4	5	5	5	4	4	4	5	5	5	5	5	5	5	5	5
27	37	2	0	4	4	2	3	3	2	1	3	3	3	3	2	2	3	3	3	6	4	4	4	3	2	3	3	3
28	36	2	0	4	3	1	1	4	1	1	1	1	1	4	4	4	2	2	2	5	5	5	5	6	6	4	3	2
29	22	2	0	5	3	5	5	5	1	5	5	5	5	5	5	5	5	5	5	5	4	5	3	5	3	6	4	4
30	22	2	0	4	2	3	3	3	3	3	3	3	3	3	3	3	3	3	3	4	4	4	4	3	4	4	4	4
31	33	2	0	1	3	3	3	3	3	2	4	4	3	3	3	2	3	3	3	6	6	6	7	6	7	6	6	4
32	21	2	0	2	4	1	1	1	1	1	1	1	1	1	1	1	1	1	2	1	1	1	1	1	1	1	1	2
33	27	2	0	4	4	2	1	4	1	2	5	5	5	2	4	3	2	1	1	6	6	6	4	4	1	3	4	4
34	38	2	0	5	1	2	2	2	1	1	1	2	2	1	1	1	1	3	2	5	5	5	5	5	5	5	5	5
35	34	2	0	3	2	3	4	4	4	3	4	3	4	3	3	3	3	2	2	5	4	4	4	4	5	4	4	5
36	39	2	0	5	3	2	2	2	1	1	4	2	2	2	1	2	1	1	1	2	4	5	4	3	3	2	4	2
37	37	2	0	1	3	1	1	2	1	1	1	1	1	1	1	1	1	1	1	1	1	1	1	1	1	1	1	1
38	37	2	0	2	3	1	1	1	1	1	1	1	1	1	1	1	1	1	1	2	2	2	2	2	2	2	2	2
39	35	2	0	3	3	2	1	1	1	1	1	1	1	1	1	1	1	1	1	5	3	2	4	3	4	2	2	2
40	24	2	0	3	1	2	1	2	2	2	2	2	2	2	2	2	2	2	2	5	5	4	5	5	5	5	5	3
41	29	2	0	4	5	4	4	5	4	3	5	5	4	4	4	4	4	3	4	4	3	3	3	3	4	4	5	4
42	30	2	0	4	3	2	2	3	4	2	3	4	3	4	4	3	4	3	3	3	4	3	5	5	4	3	4	5
43	23	2	0	6	2	4	5	5	4	4	4	4	5	4	5	4	4	5	5	6	6	6	6	6	6	6	5	6
44	30	2	0	4	4	4	4	4	3	3	4	4	4	5	4	4	3	4	3	5	5	5	4	5	4	5	5	5
45	27	2	0	3	2	4	2	4	4	2	4	4	4	4	4	4	2	2	2	5	5	5	5	3	3	5	5	3
46	37	2	0	5	4	4	4	5	3	4	5	3	4	5	4	4	4	3	3	6	5	4	4	5	5	6	7	6
47	31	2	0	5	4	2	2	2	1	2	1	2	2	2	2	3	2	2	2	2	4	4	4	3	5	5	5	5
48	29	2	0	2	1	1	4	4	1	4	2	3	3	3	3	3	3	4	2	4	4	4	2	3	3	4	3	4
49	22	2	0	2	1	4	4	5	4	4	5	4	4	5	4	4	4	4	4	6	5	2	3	3	4	5	5	5
50	39	2	0	1	1	2	5	3	2	4	4	4	4	2	3	3	2	1	2	7	6	6	6	5	6	4	5	5
51	39	2	0	5	3	2	4	4	5	3	5	4	3	3	4	2	3	1	1	6	6	6	6	6	6	5	3	5
52	25	2	0	6	5	4	4	4	4	5	5	4	5	4	4	4	3	4	4	6	6	5	5	5	4	6	6	6
53	33	2	0	3	3	3	3	4	3	4	4	2	3	5	5	5	4	4	5	5	3	2	2	5	4	4	5	4
54	23	2	0	3	3	2	3	3	3	3	3	3	3	3	4	3	3	3	3	4	4	3	4	2	2	4	5	2
55	26	2	0	6	5	3	4	4	4	4	5	4	4	4	5	5	4	4	5	7	5	4	4	6	4	5	7	5
56	28	2	0	3	2	2	2	2	2	2	2	2	3	2	2	2	4	3	2	6	6	5	5	5	5	5	4	4
57	21	2	0	1	2	4	3	2	2	2	3	4	2	2	2	3	2	2	2	3	3	4	2	2	1	2	1	1
58	23	2	0	3	4	3	3	4	3	3	4	3	3	4	3	3	3	3	2	3	4	3	4	3	3	3	4	5
59	27	2	0	5	4	4	4	4	4	4	4	3	4	3	3	3	4	3	4	4	4	5	3	5	4	4	5	4
60	32	2	0	4	3	3	3	2	3	2	4	4	3	3	3	3	3	3	4	4	3	5	5	4	3	2	5	5
61	34	2	0	3	1	4	4	4	5	4	5	5	5	4	4	4	4	5	5	6	6	6	6	6	6	6	6	6
62	38	2	0	4	4	3	4	4	3	4	3	3	3	3	3	3	4	3	3	5	5	5	5	5	5	5	5	5
63	31	2	0	4	3	2	2	2	2	3	4	3	3	4	3	2	3	3	3	4	3	3	3	5	4	4	4	4
64	26	2	0	2	1	2	4	1	2	2	4	1	2	4	1	2	2	1	2	5	5	5	4	5	3	5	5	5
65	24	2	0	5	4	4	2	4	2	2	4	3	4	5	5	5	5	4	4	7	5	3	3	5	3	5	7	7
66	32	2	0	5	4	3	4	4	3	3	4	3	4	4	4	4	4	4	4	5	5	4	4	5	5	5	5	5
67	38	2	0	5	4	4	4	4	3	4	4	4	4	4	4	4	4	3	4	5	5	4	4	5	4	5	5	5
68	38	2	0	7	4	3	2	4	4	2	4	3	4	4	5	4	1	1	4	5	5	6	5	5	5	5	5	6
69	34	2	0	5	4	4	4	4	4	4	4	4	4	4	4	4	3	3	3	5	4	4	4	5	4	5	5	5
70	29	2	0	3	3	3	3	3	3	3	4	3	3	4	4	3	4	3	3	3	3	3	3	4	4	4	4	4
71	36	2	0	5	4	4	5	4	4	5	4	4	5	4	4	4	3	4	4	6	4	5	5	6	6	5	6	7
72	30	2	0	5	1	2	4	4	4	4	5	5	5	4	3	2	1	2	1	7	7	7	7	4	6	6	5	4
73	34	2	0	2	1	4	3	4	4	3	4	4	4	2	3	4	4	4	4	4	4	3	3	3	3	4	4	4
74	33	2	0	2	1	1	2	1	1	1	1	1	1	1	1	1	1	1	2	4	2	2	3	2	3	3	3	2
75	27	2	0	5	3	3	4	4	3	4	4	4	4	4	4	4	4	4	4	5	5	5	4	4	4	4	4	4
76	31	2	0	3	3	2	2	2	2	2	3	3	4	2	2	3	2	2	2	5	3	3	3	3	4	4	3	3
77	31	2	0	4	4	3	5	2	4	5	3	4	2	2	5	3	4	2	3	3	4	5	3	3	5	4	5	3
78	37	2	0	3	3	1	1	2	2	2	1	2	2	3	3	3	3	2	3	4	4	2	3	3	4	4	2	3
79	21	2	0	4	3	3	4	3	2	3	3	3	3	3	3	3	3	3	3	4	4	3	4	3	5	4	3	4
80	23	2	0	4	4	4	3	3	3	4	4	4	5	3	3	3	2	4	3	5	5	5	4	6	3	6	6	3
81	38	2	0	5	4	4	4	4	3	4	4	3	4	4	4	4	4	4	4	6	5	5	5	5	5	5	5	5
82	29	2	0	4	1	4	4	4	4	3	4	4	3	4	4	4	4	4	3	6	3	3	4	3	2	3	2	2
83	33	2	0	5	4	3	4	4	4	3	3	3	3	3	2	4	4	3	3	5	5	4	5	5	4	5	5	4
84	23	2	0	6	4	4	4	4	4	4	4	4	3	4	4	4	4	4	3	5	3	5	5	5	4	4	5	6
85	30	2	0	6	5	4	4	4	4	2	4	4	4	2	3	4	4	1	2	5	5	5	3	5	5	5	5	5
86	38	2	0	1	2	4	5	4	2	1	4	3	3	5	4	5	4	3	4	5	5	5	7	3	5	3	2	2
87	30	2	0	5	4	4	4	4	3	4	4	3	3	4	4	4	3	4	4	3	3	4	5	5	4	5	5	5
88	25	2	0	7	4	2	3	2	2	4	2	3	3	2	4	2	2	5	5	6	5	6	5	6	6	2	2	5
89	27	2	0	4	3	3	3	3	2	4	3	3	3	3	3	2	3	3	3	4	3	4	4	3	4	3	4	5
90	26	2	0	1	1	2	4	4	2	2	4	1	1	2	2	2	2	2	2	6	5	6	6	3	3	3	3	3
91	28	2	0	4	3	4	4	4	4	4	5	5	5	4	4	4	4	2	3	4	6	6	6	6	6	6	5	5
92	23	2	0	1	4	4	3	2	3	3	3	4	3	3	4	3	3	3	4	3	3	4	2	3	3	5	3	3
93	35	2	0	3	3	1	1	1	1	1	2	2	2	3	3	3	2	3	3	2	2	2	2	3	3	2	3	2
94	30	2	0	3	3	2	2	2	2	2	2	2	2	2	2	2	2	2	2	3	2	2	2	2	2	2	2	2
95	26	2	0	4	3	1	2	2	3	2	3	3	2	3	3	2	2	2	4	4	4	4	5	4	4	4	4	4
96	29	2	0	1	1	3	3	4	2	3	4	3	4	4	4	4	4	4	4	5	5	3	4	5	5	5	5	5
97	39	2	0	6	4	3	2	2	2	4	4	3	3	3	3	3	4	4	3	7	7	4	6	6	4	3	5	3
98	24	2	0	7	4	4	5	4	4	5	5	4	4	4	5	5	4	4	4	6	5	1	2	5	6	4	5	5
99	27	2	0	4	4	4	4	4	4	4	4	3	4	4	4	4	4	4	4	5	5	5	5	6	5	4	5	5
100	31	2	0	6	4	1	1	4	1	1	2	3	1	4	4	5	5	1	2	7	3	2	5	6	4	3	6	5
101	28	2	0	1	1	1	4	3	3	5	4	4	4	4	5	5	4	4	4	5	5	3	3	7	5	6	5	5
102	35	2	0	7	4	2	4	3	4	4	4	4	4	4	3	2	4	4	5	6	6	6	7	6	6	6	6	6
103	26	2	0	1	1	2	3	2	2	2	1	1	1	1	3	2	2	1	1	7	4	4	4	4	4	4	4	4
104	28	2	0	3	3	3	3	3	3	3	4	3	4	4	4	2	2	2	2	4	3	2	3	3	3	5	3	3
105	31	2	0	4	3	3	3	3	3	4	3	3	3	3	3	3	3	3	3	4	4	4	4	4	4	4	4	4
106	28	2	0	4	2	2	2	2	2	2	2	2	2	2	3	2	2	2	2	5	4	4	3	4	4	4	4	4
107	35	2	0	5	4	4	3	4	3	2	3	3	3	3	3	4	4	4	4	5	5	5	5	5	5	4	5	5
108	33	2	0	6	4	4	4	4	4	4	4	4	4	4	4	4	5	4	4	5	5	5	5	5	5	5	6	5
109	39	2	0	4	3	4	4	4	4	4	4	4	4	4	4	4	4	4	4	5	5	5	5	5	5	6	5	5
110	36	2	0	4	3	3	3	3	3	2	2	3	3	2	2	2	2	3	3	5	5	5	5	5	5	5	5	5
111	26	2	0	5	5	2	4	3	2	2	4	5	5	5	5	5	5	2	1	7	7	7	7	7	5	7	7	7
112	37	2	0	3	3	3	4	4	4	5	4	5	5	4	3	4	5	5	5	5	3	3	4	5	5	5	5	5
113	24	2	0	4	4	4	4	3	3	3	3	3	4	4	4	4	3	3	3	2	1	1	1	1	2	3	4	4
114	24	2	0	2	2	1	1	3	2	3	3	2	3	2	4	3	3	2	4	3	3	3	4	3	2	5	3	4
115	34	2	0	5	4	3	3	1	1	1	3	4	4	2	2	3	1	1	1	4	6	6	6	5	5	7	4	4
116	23	2	0	1	2	2	3	2	3	2	2	2	2	2	2	1	2	2	1	3	4	2	3	3	4	2	1	2
117	27	2	0	6	5	5	5	5	5	5	5	5	5	5	5	5	5	5	5	7	7	4	4	7	7	7	6	5
118	23	2	0	4	3	5	4	4	3	4	3	3	3	3	3	3	3	3	3	6	5	3	4	5	2	5	5	2
119	33	2	0	4	3	4	4	4	4	4	3	3	3	3	3	3	3	3	3	6	5	5	4	4	4	4	4	5
120	30	2	0	4	1	2	4	4	4	2	4	4	4	4	4	4	4	3	3	5	5	5	5	3	2	4	3	5
121	27	2	0	1	1	3	2	4	2	2	2	1	2	2	1	3	4	2	2	5	4	3	2	1	2	4	3	2
122	29	2	0	4	2	3	3	2	2	3	1	4	2	2	2	1	1	4	3	1	1	2	3	2	2	2	2	4
123	32	2	0	6	3	2	1	4	2	2	2	2	4	2	2	2	2	2	4	6	6	5	5	5	5	6	5	5
124	20	2	0	2	1	4	4	5	5	4	3	3	3	4	4	4	4	4	5	5	5	3	3	6	5	5	5	5
125	32	2	0	5	4	4	4	5	2	4	4	3	3	4	4	4	5	3	3	5	5	5	6	5	5	5	5	6
126	25	2	0	4	4	3	4	4	4	1	3	3	3	4	3	3	3	3	3	3	4	3	4	4	4	5	3	4
127	33	2	0	7	5	5	5	5	5	5	5	5	5	5	5	5	5	5	5	7	7	7	7	7	7	7	7	7
128	25	2	0	4	3	3	5	5	5	4	4	3	4	5	5	4	3	4	4	6	5	5	5	5	5	6	6	6
129	30	2	0	4	3	1	2	1	1	2	1	2	2	1	1	1	2	2	2	6	6	6	6	6	6	6	6	6
130	32	2	0	6	5	4	4	5	4	4	5	4	4	5	5	4	4	4	4	5	2	6	5	4	1	3	5	5
131	28	2	0	7	5	5	5	5	4	4	3	5	5	5	4	4	5	5	5	6	6	6	6	4	6	6	7	7
132	27	2	0	4	1	4	4	2	4	1	3	1	1	4	4	4	1	2	1	6	5	4	5	5	5	3	6	4
133	35	2	0	4	3	4	3	3	4	3	3	3	3	3	3	3	3	3	3	4	5	4	4	4	4	4	4	4
134	27	2	0	5	5	4	4	5	4	4	4	4	5	4	4	4	2	2	4	7	7	7	7	6	6	7	5	6
135	28	2	0	2	2	2	4	3	3	4	3	3	3	2	3	2	2	2	2	3	3	3	3	2	2	3	4	2
136	35	2	0	5	4	2	2	4	2	1	3	2	4	4	3	4	2	3	2	6	5	5	5	5	4	5	5	4
137	30	2	0	5	4	4	4	4	4	4	4	4	4	4	4	4	4	4	4	5	5	3	3	5	3	5	5	5
138	24	2	0	4	3	3	3	4	3	4	4	3	3	3	4	3	3	3	3	5	5	3	5	5	5	4	5	3
139	31	2	0	4	3	1	1	1	4	4	4	4	4	3	3	4	4	3	3	5	5	4	5	5	4	5	4	4
140	36	2	0	3	3	3	2	2	2	3	2	2	2	2	2	2	2	2	3	3	3	3	3	3	3	3	3	3
141	30	2	0	1	1	2	2	4	2	3	4	2	3	3	3	3	4	3	4	2	1	1	1	1	1	1	1	1
142	31	2	0	5	3	5	5	4	5	4	4	4	4	2	4	4	4	4	5	5	5	5	5	5	5	6	5	5
143	24	2	0	4	3	3	2	4	3	3	4	3	3	3	3	3	3	3	3	4	4	3	3	3	3	4	4	5
144	28	2	0	4	4	4	4	4	4	3	4	4	4	4	4	4	4	4	4	5	6	5	4	6	5	6	5	5
145	39	2	0	5	4	4	5	4	4	4	4	4	5	4	4	4	4	5	4	5	6	5	5	5	5	6	5	5
146	22	2	0	2	2	4	4	4	4	4	4	4	4	4	4	4	4	4	4	3	2	2	2	2	2	2	2	2
147	26	2	0	2	2	2	3	2	2	2	3	3	2	2	2	3	4	2	3	5	4	2	2	2	2	2	2	2
148	29	2	0	5	4	2	4	5	1	2	3	4	3	4	4	4	4	4	4	5	5	4	4	5	4	5	5	5
149	32	2	0	2	4	3	2	4	4	4	5	3	3	5	3	3	4	3	4	4	4	4	2	3	5	3	5	6
150	27	2	0	4	3	5	4	5	4	4	5	5	4	5	5	5	5	3	2	7	4	2	4	5	4	6	6	6
151	33	2	0	5	3	2	5	4	3	4	3	4	3	4	3	3	2	2	2	6	6	5	6	4	4	4	5	5
152	39	2	0	5	5	4	5	4	4	4	4	4	4	4	4	5	4	4	4	5	5	5	6	5	6	6	5	6
153	33	2	0	2	3	3	3	3	3	3	3	3	3	4	4	2	2	3	3	3	3	3	4	3	2	3	3	3
154	28	2	0	3	2	3	3	3	3	2	2	2	3	3	2	3	3	4	3	4	4	4	4	4	4	4	4	3
155	33	2	0	5	4	3	3	5	2	2	4	4	4	5	5	5	5	5	5	5	5	5	3	5	5	5	5	6
156	29	2	0	3	4	2	4	2	2	2	2	3	3	2	3	3	3	3	2	3	3	3	3	4	4	4	4	4
157	35	2	0	4	3	4	3	3	3	4	3	4	4	3	3	4	3	2	2	5	5	5	5	4	4	4	4	3
158	25	2	0	5	4	4	5	4	4	5	5	4	4	5	4	5	4	3	4	3	5	3	3	6	6	5	6	6
159	39	2	0	3	3	4	3	4	4	4	3	3	3	4	4	4	3	3	3	5	5	4	4	4	4	5	5	4
160	35	2	0	6	5	2	4	5	4	3	4	4	4	4	4	4	4	4	4	5	6	4	4	5	5	5	5	5
161	38	2	0	7	5	4	4	5	4	3	5	5	5	4	3	3	3	2	2	6	6	6	7	6	6	6	5	6
162	28	2	0	6	4	2	4	4	2	3	4	4	4	4	4	4	4	4	4	6	5	5	5	5	6	6	5	6
163	30	2	0	4	2	2	2	3	2	4	4	3	4	2	3	4	3	4	2	2	2	2	4	3	4	3	3	4
164	22	2	0	3	3	4	5	5	4	3	4	2	3	3	3	4	3	4	3	6	5	2	6	5	6	5	4	4
165	31	2	0	6	4	2	2	1	1	2	3	3	2	2	1	1	1	2	2	3	3	4	2	2	4	5	6	6
166	37	2	0	4	4	4	4	4	4	3	4	3	3	4	4	4	4	3	4	4	4	4	4	4	4	4	4	4
167	33	2	0	1	1	4	2	4	2	1	3	1	1	1	4	2	1	1	1	2	5	5	1	5	5	6	1	1
168	26	2	0	4	3	3	3	3	2	3	2	3	3	3	2	3	3	3	2	4	3	2	4	3	5	5	4	3
169	25	2	0	5	3	4	4	4	3	3	2	3	3	2	5	4	2	4	4	6	6	3	6	6	7	3	5	6
170	30	2	0	4	4	2	1	3	1	1	2	3	3	3	3	3	3	3	3	5	4	4	5	5	4	5	3	1
171	38	2	0	2	2	2	2	2	3	2	2	2	2	2	2	2	2	2	2	2	2	2	2	2	2	2	2	2
172	31	2	0	6	3	5	5	5	5	5	4	4	4	5	5	5	5	5	5	6	5	6	6	6	6	6	6	5
173	24	2	0	4	3	1	1	2	1	2	2	1	2	3	2	2	3	2	2	4	3	3	3	4	3	3	3	2
174	33	2	0	6	5	4	5	5	4	5	5	5	5	5	5	5	5	5	5	5	6	6	6	6	6	6	6	6
175	39	2	0	1	1	2	4	4	3	3	3	2	4	3	3	2	2	1	2	6	6	6	5	5	6	5	5	4
176	24	2	0	6	2	4	4	4	4	4	4	4	4	4	4	4	4	4	4	6	6	6	6	6	6	6	6	6
177	35	2	0	7	5	5	5	5	3	5	5	5	5	5	5	5	5	3	3	7	7	7	7	7	7	7	7	7
178	25	2	0	4	2	4	2	2	2	1	1	2	2	3	2	3	4	3	2	4	4	4	4	1	3	6	4	2
179	29	2	0	5	4	3	4	4	3	4	4	4	4	4	4	3	4	3	3	4	4	4	4	4	5	4	4	5
180	28	2	0	5	4	4	4	4	4	4	4	4	4	4	4	4	2	4	3	6	5	6	5	4	6	5	4	4
181	37	2	0	7	3	5	5	5	5	5	2	5	5	5	5	5	5	5	5	7	7	7	7	7	7	7	7	7
182	33	2	0	3	1	1	2	2	2	2	3	2	2	1	1	1	2	2	1	3	4	4	4	4	4	4	3	3
183	38	2	0	4	2	1	1	2	1	4	3	2	4	1	2	1	3	2	3	3	5	2	4	3	1	2	3	5
184	30	2	0	4	4	2	2	3	2	2	4	4	4	3	4	4	4	2	2	5	6	5	5	4	5	4	5	4
185	36	2	0	1	1	2	1	2	1	2	1	1	3	1	1	1	1	1	1	2	3	2	3	2	4	3	1	3
186	30	2	0	4	3	3	3	3	3	3	4	3	3	3	3	3	3	3	3	4	4	4	4	4	4	4	4	4
187	32	2	0	4	2	2	2	4	2	2	3	2	3	4	4	3	2	2	2	2	5	5	3	4	5	5	4	3
188	27	2	0	2	1	2	4	4	3	4	4	4	4	2	2	2	2	2	1	6	6	6	5	5	5	4	4	5
189	24	2	0	5	1	4	4	3	3	2	3	3	3	2	3	3	3	3	3	5	4	4	5	4	4	4	3	2
190	35	2	0	5	4	4	4	4	4	4	4	4	4	4	4	4	4	3	4	5	5	5	5	4	4	5	5	5
191	34	2	0	4	5	2	2	4	3	3	3	4	3	2	3	5	4	3	2	2	2	1	1	1	2	2	4	3
192	39	2	0	5	4	4	4	3	5	4	4	4	4	4	4	5	4	5	5	6	4	6	6	7	7	5	6	5
193	25	2	0	3	3	5	5	5	5	5	5	5	5	5	5	5	5	5	5	5	5	5	5	5	5	5	5	5
194	31	2	0	3	1	3	4	2	2	3	2	2	2	2	3	2	1	2	3	2	3	2	3	3	2	4	4	4
195	34	2	0	5	3	3	3	4	4	3	4	4	4	4	3	4	4	4	4	6	5	5	5	5	5	5	4	5
196	36	2	0	4	4	3	3	4	4	4	3	4	4	4	4	4	3	2	3	4	5	5	5	5	5	5	5	6
197	23	2	0	2	3	3	2	2	2	2	2	2	3	4	3	2	3	2	3	3	3	2	2	3	3	3	3	3
198	34	2	0	3	4	2	2	2	3	2	2	2	2	2	2	2	2	2	2	5	4	3	5	3	3	3	2	2
199	35	2	0	5	4	2	2	2	2	2	3	4	3	2	2	2	2	2	2	5	5	5	5	5	5	5	5	5
200	27	2	0	1	1	1	1	1	1	1	1	1	1	4	4	4	4	4	4	1	1	1	1	1	1	1	1	1
201	31	2	0	4	4	3	4	4	4	4	4	4	4	4	4	4	4	4	4	5	5	5	5	5	5	5	5	5
202	25	2	0	7	5	5	5	5	5	4	5	4	5	5	5	5	5	5	5	6	6	5	6	6	6	6	6	7
203	27	2	0	4	1	2	3	2	1	1	1	5	5	2	2	2	2	2	2	2	3	4	2	4	3	3	4	4
204	33	2	0	1	1	1	1	2	1	2	3	3	3	3	2	2	3	3	3	5	4	4	3	4	3	4	4	2
205	30	2	0	4	3	4	4	4	5	3	4	4	3	2	2	2	3	4	3	5	4	5	4	5	5	5	3	5
206	31	2	0	4	3	4	4	5	3	4	4	4	4	4	4	5	4	3	2	6	6	5	5	5	5	5	5	5
207	23	2	0	5	4	2	2	4	2	2	2	2	2	4	4	4	4	4	2	5	5	5	5	5	5	5	5	5
208	23	2	0	4	5	3	2	2	2	3	2	3	3	3	2	2	2	2	1	3	5	6	3	7	4	4	3	6
209	31	2	0	3	1	1	3	1	1	2	2	2	2	2	2	2	2	2	3	1	1	2	2	2	2	2	3	2
210	38	2	0	5	3	1	2	4	1	4	3	2	2	1	2	3	3	3	3	6	6	2	5	4	3	3	4	2
211	26	2	0	1	1	3	2	4	3	3	3	3	3	4	4	4	2	1	1	5	2	2	2	5	4	5	4	5
212	28	2	0	4	1	4	3	4	3	2	4	4	4	4	4	4	4	1	1	6	6	6	6	6	6	6	6	4
213	36	2	0	2	2	1	4	2	3	1	1	2	2	4	1	1	1	1	1	1	1	1	1	1	1	1	1	1
214	21	2	0	7	5	5	4	5	4	4	5	5	5	5	5	5	5	3	3	7	3	3	3	5	5	7	7	7
215	24	2	0	4	2	4	2	4	4	3	3	2	2	4	4	4	3	3	2	5	3	3	2	3	3	5	5	5
216	36	2	0	4	3	3	4	3	3	3	4	3	4	4	3	3	3	3	3	4	4	4	5	4	4	4	4	4
217	26	2	0	5	4	3	3	4	2	2	4	4	4	4	4	4	4	4	4	5	5	5	4	5	5	5	5	5
218	31	2	0	4	1	1	1	1	2	2	1	1	3	4	3	2	3	2	3	4	3	3	6	3	3	2	3	3
219	31	2	0	5	4	2	2	4	2	3	3	3	3	4	4	4	2	4	3	6	6	6	6	4	4	5	5	5
220	29	2	0	6	4	4	4	4	4	3	4	5	5	2	2	3	4	4	4	6	6	6	6	6	6	6	6	6
221	27	2	0	4	3	4	2	4	2	5	3	3	1	4	5	2	3	1	3	4	2	5	2	4	4	3	2	7
222	34	2	0	2	2	2	2	2	2	2	2	2	4	4	2	2	2	2	4	2	2	2	5	2	2	2	2	2
223	28	2	0	6	2	2	3	3	3	3	3	3	2	4	4	3	3	3	4	3	2	6	6	3	3	4	3	3
224	29	2	0	4	3	4	3	2	3	3	4	4	4	3	4	3	2	4	3	5	4	3	4	4	5	5	5	4
225	33	2	0	4	2	5	5	3	3	4	4	4	4	3	2	3	5	3	4	6	6	6	5	5	5	5	5	5
226	23	2	0	4	3	4	4	4	4	5	5	5	5	5	5	5	4	4	4	7	6	4	4	6	5	6	7	7
227	24	2	0	1	2	1	1	2	1	1	3	1	1	1	2	2	3	3	3	4	3	2	2	5	3	4	4	3
228	32	2	0	4	3	3	3	3	3	4	3	3	3	4	2	3	3	3	4	3	5	4	3	3	3	4	4	5
229	24	2	0	5	4	5	5	4	4	4	3	4	4	4	4	4	4	4	4	5	4	3	3	4	3	4	5	5
230	24	2	0	5	3	2	4	4	4	4	4	4	4	4	3	3	3	3	4	5	5	6	5	6	6	6	6	6
231	37	2	0	4	3	2	3	3	3	4	4	3	3	3	4	3	3	3	3	5	3	4	4	4	4	4	4	4
232	27	2	0	1	2	4	4	4	4	4	2	4	4	2	4	4	4	4	2	5	5	5	2	5	2	5	5	5
233	26	2	0	7	4	4	4	4	4	4	4	4	4	4	4	4	4	4	4	6	6	6	6	6	5	6	6	6
234	26	2	0	3	1	3	3	4	3	2	4	3	3	4	3	3	4	3	4	5	4	4	5	4	4	4	4	4
235	24	2	0	2	3	1	1	1	1	1	1	2	2	2	2	2	3	3	2	2	4	3	4	3	5	3	3	3
236	23	2	0	2	1	4	4	4	4	3	4	5	5	5	5	4	4	3	3	5	5	5	5	5	4	4	5	5
237	39	2	0	4	4	4	4	4	4	4	4	4	4	4	4	4	4	4	4	5	5	5	5	5	5	5	5	5
238	26	2	0	1	2	1	4	4	3	4	4	4	4	4	4	4	4	4	4	1	1	1	1	1	1	1	1	1
239	34	2	0	6	5	5	5	5	5	4	5	5	5	5	4	5	4	4	4	7	6	4	5	5	5	6	7	6
240	32	2	0	5	4	2	4	4	4	4	4	3	4	3	2	3	2	2	2	5	5	5	3	3	3	5	2	4
241	37	2	0	6	4	3	4	5	4	2	4	4	4	4	4	4	4	2	3	3	6	5	5	5	4	6	5	5
242	38	2	0	4	4	3	3	5	4	2	3	3	3	5	3	3	2	2	3	7	7	5	6	5	7	6	5	5
243	26	2	0	3	1	4	4	5	4	4	5	4	5	4	4	5	5	4	4	7	7	6	7	5	5	6	6	6
244	29	2	0	2	1	2	4	4	2	4	4	4	4	4	3	3	3	3	4	6	6	4	5	3	5	4	4	5
245	23	2	0	4	5	4	4	4	3	3	5	4	4	4	4	4	4	4	4	5	6	5	6	6	6	6	5	5
246	39	2	0	4	3	2	2	2	2	2	2	2	2	3	2	2	3	2	2	5	5	5	5	5	4	4	4	4
247	37	2	0	4	4	3	3	4	4	3	4	3	4	4	4	3	4	4	3	4	5	4	4	5	5	4	5	4
248	25	2	0	4	2	2	2	3	2	4	2	2	1	4	3	4	4	4	4	4	5	4	4	3	4	2	5	5
249	29	2	0	4	4	4	4	4	3	2	3	3	3	3	3	4	4	3	3	4	4	5	4	3	5	3	4	4
250	30	2	0	1	1	1	1	1	1	1	2	2	1	3	2	1	2	2	1	4	4	3	4	3	2	3	3	1
251	24	2	0	1	1	2	2	2	1	2	3	4	4	4	4	2	1	1	2	6	5	5	3	5	3	3	3	3
252	39	2	0	2	1	2	2	2	2	2	2	5	5	4	2	2	2	2	2	2	2	2	2	2	2	2	2	2
253	25	2	0	4	4	4	4	4	4	2	4	4	4	3	3	4	4	3	3	6	5	5	5	6	4	5	5	5
254	37	2	0	4	3	1	1	1	1	1	2	1	3	1	1	1	1	2	2	5	5	5	5	1	2	4	1	4
255	23	2	0	6	4	4	4	4	4	4	4	4	4	5	5	5	4	3	4	7	7	7	7	6	5	7	6	6
256	29	2	0	1	1	1	3	2	2	2	5	3	3	4	5	3	4	4	3	6	5	5	1	4	4	4	4	4
257	27	2	0	4	3	4	4	2	3	3	2	3	4	3	4	4	1	2	3	4	4	3	4	4	2	3	5	5
258	36	2	0	6	1	2	2	2	2	1	1	4	1	1	1	1	1	1	1	1	6	5	5	5	5	3	1	6
259	29	2	0	4	2	1	2	1	2	2	2	2	2	2	2	2	2	2	2	4	4	4	4	4	4	4	4	4
260	27	2	0	5	4	3	4	3	3	3	2	4	3	5	3	2	3	4	3	4	5	4	4	4	4	3	4	5
261	25	2	0	5	3	5	5	5	5	5	5	4	5	4	5	5	5	5	5	7	6	5	5	6	6	7	6	6
262	37	2	0	1	1	1	1	1	1	1	1	1	1	1	1	1	1	1	1	2	6	6	6	6	2	1	1	1
263	39	2	0	4	3	3	4	3	3	4	4	3	4	4	3	4	4	3	4	4	4	4	4	4	3	4	5	3
264	27	2	0	7	5	3	2	5	3	3	5	5	5	5	5	5	5	4	5	4	7	7	7	7	7	7	7	3
265	28	2	0	2	3	4	4	4	3	4	3	4	3	3	4	4	3	3	4	4	4	5	5	5	3	5	4	4
266	27	2	0	3	3	4	3	4	4	4	4	4	4	4	4	3	5	3	4	4	4	3	3	4	4	4	4	4
267	21	2	0	2	2	4	3	2	2	3	4	2	3	4	2	3	3	2	2	4	5	5	5	4	3	4	3	4
268	24	2	0	7	4	4	4	4	4	3	4	4	4	4	4	4	4	4	4	6	6	6	7	6	6	7	6	7
269	36	2	0	1	1	2	2	2	2	2	2	2	2	2	2	2	2	2	2	3	5	5	5	5	5	4	3	3
270	29	2	0	5	3	4	3	4	4	4	5	4	4	4	4	4	5	5	5	5	6	5	5	5	5	6	5	5
271	24	2	0	5	4	4	4	4	4	4	3	4	4	4	3	4	4	4	5	5	5	5	6	5	5	5	5	5
272	27	2	0	3	3	4	5	5	5	3	4	4	4	4	4	4	4	4	4	6	6	5	4	7	6	5	5	4
273	29	2	0	3	2	1	1	1	1	1	2	1	1	2	2	2	1	1	1	1	1	1	1	1	1	1	1	1
274	29	2	0	2	3	1	1	1	1	1	1	1	1	1	1	1	1	1	1	4	5	5	5	5	4	3	2	2
275	28	1	0	6	3	4	4	5	3	4	4	4	4	5	5	5	4	5	4	6	6	6	6	6	6	6	6	6
276	29	1	0	5	4	2	4	4	4	2	4	3	3	5	5	4	4	3	4	4	4	3	4	5	5	5	5	5
277	25	1	0	4	1	3	3	3	2	1	1	1	2	3	2	1	1	2	3	2	3	3	3	3	4	3	3	3
278	25	1	0	5	4	2	3	2	2	2	2	2	2	3	2	2	2	4	3	6	5	6	6	6	6	7	6	6
279	34	1	0	3	3	2	3	3	3	3	4	4	3	3	2	3	3	4	3	3	3	3	3	3	3	3	3	3
280	38	1	0	5	4	4	3	4	3	3	4	3	3	4	4	4	3	3	3	4	5	4	4	5	5	5	5	5
281	22	1	0	7	5	5	4	4	5	4	5	4	5	4	5	4	4	4	5	6	7	6	5	6	7	5	6	6
282	38	1	0	3	4	4	4	4	4	3	4	4	4	4	3	3	3	4	4	5	5	4	4	3	3	5	5	3
283	29	1	0	3	1	1	1	1	1	1	1	2	1	1	1	1	1	1	1	1	1	1	5	5	3	6	6	1
284	36	1	0	5	4	4	4	4	4	2	2	2	3	3	3	4	4	3	4	6	6	5	3	5	5	5	3	5
285	27	1	0	4	3	3	3	4	3	3	3	3	3	3	3	3	3	3	3	4	4	4	4	4	4	5	4	4
286	23	1	0	4	2	3	2	4	3	4	3	2	3	5	5	4	4	3	3	3	4	4	5	3	6	6	5	5
287	26	1	0	4	5	1	1	1	1	1	5	3	5	5	5	5	5	5	5	4	4	4	4	4	4	4	4	4
288	23	1	0	5	4	4	4	4	4	4	4	5	5	5	5	4	4	4	3	5	5	5	5	5	5	5	5	5
289	32	1	0	3	2	3	3	3	3	3	3	3	3	3	3	3	2	2	3	4	4	4	3	4	4	4	4	3
290	38	1	0	5	3	3	4	4	4	3	3	3	4	3	3	3	3	2	2	5	5	5	5	6	6	5	5	5
291	37	1	0	1	1	1	4	4	2	2	4	4	4	4	2	4	2	2	2	5	6	6	5	2	5	3	5	5
292	34	1	0	1	4	5	4	5	3	2	4	4	4	5	5	5	5	3	5	1	1	1	1	1	1	1	1	1
293	34	1	0	3	3	1	2	2	3	2	4	3	4	4	3	3	3	3	3	5	4	5	2	3	4	2	3	5
294	29	1	0	1	2	2	4	4	4	4	1	1	1	4	4	4	4	4	4	1	1	1	1	1	1	2	2	2
295	34	1	0	4	3	3	3	4	4	4	4	4	3	3	4	3	3	4	3	5	4	4	4	5	4	4	4	4
296	28	1	0	3	4	4	4	5	3	4	3	2	4	4	4	4	2	2	3	5	5	5	5	4	5	5	5	5
297	35	1	0	4	3	2	2	1	2	2	2	3	3	3	3	4	4	4	4	5	5	4	4	5	5	5	4	4
298	23	1	0	1	1	2	4	3	4	4	3	3	3	5	4	5	5	5	5	7	7	7	7	7	7	7	7	7
299	25	1	0	2	1	2	2	2	2	1	1	1	1	2	1	1	1	2	2	2	1	1	1	1	2	2	2	2
300	36	1	0	4	5	5	5	5	5	5	5	4	4	4	5	5	5	4	5	7	6	5	6	6	4	5	5	7
301	39	1	0	4	3	2	2	2	2	3	2	1	3	4	2	2	2	2	1	5	3	2	3	3	3	3	4	3
302	27	1	0	6	3	4	4	4	4	3	4	4	4	4	5	5	5	4	4	6	7	6	6	6	6	7	6	6
303	39	1	0	4	2	2	2	2	2	2	1	2	3	3	2	3	3	3	2	3	4	4	4	4	4	4	4	4
304	28	1	0	7	5	5	5	5	5	5	5	5	5	5	5	4	5	5	5	7	4	4	6	5	4	4	3	4
305	30	1	0	4	3	2	4	3	3	2	3	2	2	4	3	3	4	3	3	4	4	3	2	2	4	2	4	4
306	28	1	0	3	2	2	2	4	4	4	3	5	4	3	2	1	3	4	2	2	4	6	6	2	5	6	4	7
307	26	1	0	3	3	3	4	4	4	5	3	3	4	3	4	3	3	4	3	5	5	4	5	5	5	4	5	5
308	36	1	0	1	2	4	4	3	3	4	4	2	4	3	2	2	2	2	2	1	1	2	1	2	2	1	2	1
309	23	1	0	6	3	3	3	3	2	3	2	4	3	5	4	4	4	3	5	6	6	2	5	7	4	2	5	1
310	26	1	0	5	4	3	4	4	4	4	3	3	4	4	3	4	4	4	4	4	5	5	5	3	4	4	5	5
311	29	1	0	5	4	4	3	4	4	4	3	4	4	4	3	4	4	4	3	5	5	5	5	5	5	6	5	5
312	39	1	0	1	2	1	1	1	1	1	1	1	1	1	1	1	4	4	4	1	1	1	1	1	1	1	1	1
313	24	1	0	4	1	3	4	4	3	3	4	3	3	4	4	3	4	3	4	5	5	5	5	5	5	5	5	5
314	31	1	0	5	3	4	3	2	4	3	4	4	3	3	2	4	3	4	4	4	2	6	2	4	4	4	2	3
315	29	1	0	3	3	2	3	3	3	3	3	3	3	3	3	2	3	3	2	2	3	3	2	3	2	2	2	2
316	30	1	0	5	4	4	4	5	5	4	4	4	4	4	4	5	5	4	4	5	5	5	5	5	5	5	5	5
317	28	1	0	4	4	2	2	3	3	3	3	3	3	3	3	3	3	3	3	4	3	5	3	4	4	3	5	3
318	36	1	0	3	2	3	2	3	4	2	2	4	3	3	3	4	2	2	3	5	7	3	2	5	4	6	2	3
319	35	1	0	2	3	3	2	2	2	2	2	2	2	2	2	2	2	2	2	3	2	3	3	3	3	2	2	3
320	28	1	0	7	5	4	3	5	5	4	5	5	5	5	5	5	3	3	3	6	7	7	6	7	6	6	7	5
321	32	1	0	1	1	2	2	3	1	2	2	2	3	4	4	3	4	4	3	4	4	4	4	5	4	4	3	2
322	22	1	0	4	4	5	5	5	5	5	4	3	3	3	3	3	4	4	4	4	5	4	5	4	4	5	4	5
323	34	1	0	5	1	4	4	3	3	4	3	2	3	4	3	3	4	2	4	5	5	6	3	4	4	5	5	4
324	35	1	0	5	5	3	1	1	3	1	2	1	5	1	1	5	1	5	1	2	1	1	1	1	1	2	3	1
325	33	1	0	4	4	4	3	5	3	2	4	1	4	4	4	4	5	3	4	7	7	7	7	6	6	6	5	4
326	25	1	0	5	5	4	3	4	5	3	4	4	4	5	4	4	4	4	4	5	5	3	1	2	3	4	6	5
327	32	1	0	1	3	1	1	1	1	1	1	1	1	1	1	1	1	1	1	5	1	1	1	1	1	2	3	1
328	27	1	0	4	4	3	4	4	3	3	3	3	3	4	4	4	4	3	4	5	4	4	4	4	4	4	4	4
329	29	1	0	4	3	4	2	2	2	2	2	2	2	2	1	1	2	1	2	4	4	4	3	3	3	5	3	4
330	24	1	0	3	2	3	2	2	3	2	3	2	4	2	2	3	2	2	3	3	2	2	3	2	2	3	2	2
331	26	1	0	5	4	3	2	1	3	4	3	3	4	3	2	4	4	3	3	4	3	4	5	4	5	4	5	3
332	38	1	0	4	3	4	4	2	2	2	4	2	2	5	4	4	2	2	3	4	4	4	4	4	4	4	4	4
333	33	1	0	6	5	4	4	4	4	4	5	5	5	5	4	4	4	4	4	6	6	6	6	6	6	6	5	5
334	29	1	0	5	3	2	2	2	2	3	3	3	4	4	4	4	4	2	3	4	4	5	2	5	4	5	4	4
335	32	1	0	5	4	4	3	4	2	4	4	4	4	4	4	5	4	2	4	5	5	5	5	5	4	5	6	5
336	25	1	0	4	3	4	4	4	3	2	4	3	3	3	3	4	3	1	2	4	5	4	4	5	4	4	5	5
337	39	1	0	6	4	3	5	3	3	3	4	4	4	4	2	3	2	3	3	6	6	6	6	6	6	6	6	6
338	36	1	0	6	3	4	4	3	3	2	4	3	3	3	4	4	4	3	2	5	4	4	3	3	4	6	5	4
339	35	1	0	3	1	2	4	4	4	2	3	3	3	3	3	3	3	3	3	5	5	4	5	3	4	4	4	4
340	38	1	0	5	4	5	5	5	3	5	3	3	3	3	3	3	2	2	3	3	6	3	4	3	6	7	3	6
341	35	1	0	4	4	4	2	2	4	2	3	4	2	3	4	3	4	3	3	2	6	4	4	6	4	4	5	2
342	27	1	0	3	1	4	5	4	4	4	5	4	4	4	4	5	5	3	4	6	6	6	5	5	5	5	6	5
343	36	1	0	4	3	1	1	1	1	1	1	1	1	1	1	1	3	3	3	4	4	4	4	4	4	4	4	4
344	30	1	0	5	4	4	3	4	4	4	4	4	4	2	4	2	4	4	4	5	5	5	5	5	5	5	5	4
345	36	1	0	4	3	4	4	4	4	4	3	3	4	3	3	3	3	3	3	5	4	5	4	4	4	4	4	5
346	29	1	0	4	5	4	4	4	4	3	4	3	4	4	4	4	4	4	5	5	4	3	4	4	5	5	5	4
347	38	1	0	4	1	4	4	4	4	3	4	4	4	3	4	4	4	4	4	6	6	6	6	6	6	6	6	6
348	38	1	0	3	2	2	2	1	1	2	3	3	2	3	2	2	2	3	3	3	4	4	4	5	5	5	5	5
349	37	1	0	5	3	4	3	3	3	4	4	3	3	4	4	3	3	3	4	3	4	4	4	3	4	5	5	5
350	30	1	0	3	2	2	3	2	2	2	3	4	4	3	2	2	3	2	2	5	5	4	6	5	4	5	6	5
351	28	1	0	2	1	1	2	4	4	4	3	4	4	4	4	4	4	4	4	5	5	3	3	5	5	5	5	5
352	33	1	0	5	4	4	4	4	4	4	5	4	4	4	4	4	4	4	3	5	5	5	5	4	5	6	5	5
353	27	1	0	4	3	3	4	3	3	3	3	3	3	3	4	4	3	4	4	3	3	3	3	3	3	3	3	5
354	24	1	0	4	5	3	3	3	3	3	3	3	3	3	3	3	3	3	3	5	5	5	5	5	4	5	5	5
355	31	1	0	3	4	3	3	3	3	4	4	4	3	4	3	4	3	4	4	2	4	6	4	4	4	5	3	3
356	33	1	0	3	3	1	1	1	1	1	2	1	1	1	1	1	1	1	1	3	5	2	3	4	4	4	5	4
357	25	1	0	3	4	4	5	4	4	4	5	4	4	4	4	4	5	3	3	4	4	3	4	3	4	3	3	4
358	29	1	0	4	3	3	3	3	3	3	3	3	3	3	3	2	2	2	3	6	4	4	4	4	4	4	4	4
359	37	1	0	1	3	2	3	4	3	3	3	3	3	4	4	4	4	2	4	1	1	1	1	1	1	1	1	1
360	37	1	0	3	3	1	3	2	1	4	2	3	3	4	2	2	4	2	4	7	7	5	7	7	7	6	5	4
361	28	1	0	4	3	1	1	1	1	1	1	2	2	3	1	1	1	1	1	2	5	5	5	2	5	2	2	2
362	29	1	0	3	3	3	2	3	3	2	2	4	2	2	2	2	2	2	2	3	3	4	3	3	2	3	3	3
363	35	1	0	5	4	3	3	3	2	2	2	2	2	3	3	2	2	4	2	2	4	4	2	5	5	4	2	5
364	32	1	0	1	1	1	1	1	1	1	1	1	1	1	1	1	1	1	1	1	1	1	5	1	1	1	1	1
365	39	1	0	3	3	3	3	3	3	2	3	3	3	3	3	2	3	3	3	3	3	3	3	2	2	2	3	3
366	26	1	0	5	4	4	4	4	4	3	2	2	3	3	4	4	2	4	2	2	3	5	6	3	2	7	3	5
367	21	1	0	4	3	1	1	2	2	3	3	3	3	3	3	3	3	2	4	5	4	3	3	3	3	3	4	4
368	20	1	0	4	4	1	2	3	4	5	4	3	4	5	4	3	4	5	4	1	2	3	4	5	6	7	6	5
369	23	1	0	5	4	4	3	3	3	3	2	3	3	2	3	2	2	4	3	4	4	4	4	5	5	4	4	5
370	28	1	0	2	1	3	3	2	3	2	3	3	2	3	3	3	3	3	3	3	5	4	3	3	2	2	3	2
371	26	1	0	5	2	5	5	4	4	4	4	4	4	4	4	4	4	4	4	3	3	3	3	4	5	4	5	6
372	24	1	0	4	3	2	2	2	2	2	2	2	2	3	2	2	2	3	2	4	4	5	2	2	3	3	3	4
373	36	1	0	6	4	4	4	4	4	4	4	4	4	4	4	4	4	4	4	6	6	6	6	6	6	6	6	6
374	26	1	0	7	5	5	5	4	5	5	5	5	5	4	4	5	4	3	3	7	6	5	5	5	5	5	5	5
375	35	1	0	6	2	2	2	1	2	1	1	1	2	2	2	2	1	2	1	2	5	5	2	2	4	5	5	5
376	37	1	0	4	3	3	2	3	3	3	3	3	3	3	3	2	3	2	3	4	4	3	5	4	4	3	4	4
377	39	1	0	1	3	3	2	2	1	3	2	3	3	4	3	2	3	2	1	4	6	4	5	1	4	4	4	1
378	29	1	0	4	3	2	2	2	2	2	2	2	2	2	2	3	3	3	3	4	4	4	4	4	4	4	4	4
379	28	1	0	4	3	2	2	3	2	2	3	3	3	3	3	4	3	4	3	3	5	5	4	4	5	4	4	5
380	36	1	0	4	2	3	3	4	3	3	3	4	4	4	4	4	4	3	3	5	5	4	4	4	4	4	4	4
381	38	1	0	5	4	1	1	1	1	1	1	1	1	1	1	1	1	1	1	6	6	4	5	3	3	3	3	3
382	26	1	0	1	1	1	1	4	1	1	4	1	1	1	4	4	4	4	4	5	5	1	1	1	1	5	1	5
383	31	1	0	4	1	2	2	2	1	3	3	2	2	3	3	3	3	3	3	5	2	4	4	4	4	4	4	4
384	26	1	0	5	4	3	3	3	4	3	4	3	4	3	3	4	3	3	3	5	5	5	5	5	4	4	4	5
385	26	1	0	6	5	4	4	5	4	4	4	4	3	4	4	4	5	4	5	5	2	3	2	4	5	3	5	4
386	31	1	0	4	3	4	3	3	1	4	2	4	2	4	2	5	2	4	3	4	4	4	2	5	2	4	1	4
387	32	1	0	2	1	2	2	2	2	2	2	2	3	2	2	2	2	1	1	2	5	4	4	2	4	2	2	2
388	38	1	0	2	2	3	4	2	3	3	4	2	2	2	2	3	4	4	3	3	5	3	2	2	4	5	5	3
389	25	1	0	1	1	1	3	2	3	1	4	2	2	4	2	2	3	1	1	5	3	4	6	6	5	5	3	3
390	38	1	0	1	1	3	3	4	2	4	3	3	3	4	3	3	3	3	4	4	2	2	2	2	2	1	3	2
391	26	1	0	4	3	3	3	2	4	4	4	2	3	4	4	3	3	4	3	3	4	4	4	5	6	4	2	5
392	38	1	0	5	4	3	4	4	3	4	4	4	4	4	4	4	4	4	4	5	4	4	5	5	5	5	5	5
393	30	1	0	3	4	2	4	4	4	4	4	4	4	2	2	4	4	4	4	5	5	5	5	6	5	4	5	4
394	29	1	0	5	2	3	3	3	2	2	4	4	4	4	3	4	3	4	3	3	4	4	5	6	6	5	5	5
395	26	1	0	5	1	1	2	2	2	1	3	1	2	1	1	1	1	1	1	1	1	1	4	3	3	1	1	3
396	37	1	0	1	1	2	4	1	1	3	4	4	4	1	1	1	1	1	1	7	7	7	3	7	5	4	1	3
397	26	1	0	4	2	3	3	4	4	3	4	3	3	4	4	3	3	3	3	6	5	5	4	5	5	5	5	4
398	32	1	0	4	3	3	3	2	3	3	3	1	3	4	3	4	4	2	2	3	2	3	3	3	6	3	3	3
399	28	1	0	5	4	4	3	4	4	4	4	3	3	4	4	4	4	3	3	5	5	5	5	5	5	5	5	5
400	31	1	0	2	3	4	3	2	4	1	4	4	5	3	3	2	1	1	1	4	2	2	4	3	2	5	1	2
401	34	1	0	4	3	3	4	2	2	1	4	4	4	1	1	3	4	3	5	5	7	7	7	6	6	7	3	4
402	25	1	0	4	4	4	3	4	3	4	4	3	4	4	4	3	4	4	4	6	5	4	6	5	5	6	5	5
403	36	1	0	5	4	3	2	3	3	2	3	1	2	2	3	3	3	2	2	5	5	4	3	6	5	4	5	4
404	28	1	0	4	3	3	3	3	3	4	3	2	4	2	3	3	4	2	3	5	4	1	3	4	4	5	4	3
405	27	1	0	2	1	2	2	1	2	2	1	3	3	2	3	2	3	2	2	2	3	2	2	1	1	1	2	2
406	27	1	0	3	2	4	3	3	2	2	3	4	3	2	1	2	3	2	4	5	3	4	4	3	5	3	2	2
407	21	1	0	4	3	4	1	4	4	3	3	3	3	4	3	3	4	4	4	4	4	4	4	4	4	4	4	4
408	27	1	0	3	4	2	3	1	3	3	2	3	2	4	2	2	2	3	3	5	2	4	3	4	4	2	5	2
409	36	1	0	4	3	4	3	4	4	3	3	4	3	3	4	3	3	4	3	4	3	4	3	3	4	3	4	3
410	39	1	0	2	2	4	2	5	3	4	4	4	4	4	4	5	3	3	3	7	7	4	4	5	6	5	5	6
411	36	1	0	5	3	2	2	3	3	3	1	2	2	2	2	2	1	2	2	3	4	5	5	5	5	4	3	3
412	33	1	0	2	2	4	5	4	4	4	4	3	3	3	3	3	3	2	2	5	3	4	5	5	4	3	6	5
413	25	1	0	5	3	2	2	2	4	4	4	4	4	3	3	3	4	4	3	3	6	3	3	6	5	4	5	5
414	35	1	0	3	2	4	2	5	4	2	2	4	2	3	1	4	2	4	2	6	2	2	6	2	3	6	3	3
415	37	1	0	1	1	1	5	4	2	4	3	1	1	4	4	4	1	1	1	6	6	6	4	6	6	1	3	3
416	27	1	0	3	4	3	3	3	2	3	4	3	3	3	3	3	3	3	3	3	3	4	5	6	3	2	3	3
417	32	1	0	2	2	2	2	3	2	2	3	2	3	2	2	3	2	2	2	2	3	3	3	4	3	3	2	2
418	25	1	0	6	4	4	4	4	4	4	4	4	4	4	4	4	4	4	4	6	6	6	6	6	6	6	6	6
419	37	1	0	1	1	1	1	1	1	2	2	3	3	3	1	1	1	1	1	2	2	1	2	1	1	3	2	1
420	25	1	0	6	2	2	4	4	3	2	5	3	4	3	4	2	2	3	3	6	5	4	4	5	3	4	2	4
421	25	1	0	5	4	3	4	3	2	3	4	2	2	2	4	3	2	2	3	3	4	3	3	4	4	3	3	4
422	31	1	0	6	3	3	3	3	3	2	4	3	3	4	3	3	2	3	3	6	5	5	5	5	6	5	5	3
423	36	1	0	4	5	4	5	5	5	4	5	5	5	5	5	3	5	4	4	4	4	4	4	4	4	5	4	4
424	38	1	0	3	3	4	3	3	2	3	3	3	4	4	3	2	3	2	4	4	5	4	5	3	6	4	3	2
425	27	1	0	6	4	3	5	4	4	4	5	3	3	3	3	4	3	4	3	5	5	5	5	5	5	5	5	6
426	39	1	0	4	3	2	3	3	2	3	3	3	3	2	3	3	3	3	3	5	5	4	4	4	5	4	4	4
427	29	1	0	5	2	2	2	2	2	2	3	2	2	2	2	2	2	2	2	5	5	4	5	3	4	4	5	5
428	29	1	0	7	4	5	5	4	4	4	5	5	4	4	4	4	5	5	4	7	7	7	6	6	7	6	6	6
429	27	1	0	6	5	2	4	3	3	3	4	4	4	4	4	4	4	4	5	6	6	6	6	6	5	5	6	6
430	25	1	0	5	3	4	4	3	3	4	3	3	4	3	3	3	4	3	3	5	5	4	4	4	6	4	5	2
431	39	1	0	1	5	3	3	5	3	3	4	3	4	5	4	4	4	2	3	7	6	5	5	5	5	5	5	5
432	35	1	0	3	2	4	4	3	3	4	3	3	3	3	4	3	3	2	2	4	4	4	4	3	4	4	4	4
433	29	1	0	5	3	3	4	4	3	3	2	3	3	3	1	3	3	4	2	6	6	3	4	2	2	3	1	2
434	30	1	0	5	3	3	3	3	3	2	3	4	4	3	3	2	3	3	4	4	5	3	3	4	5	3	4	4
435	27	1	0	5	2	3	3	3	3	3	3	4	3	2	2	1	3	4	4	4	5	5	5	4	4	5	5	4
436	28	1	0	4	2	2	2	3	2	2	2	3	3	4	4	4	2	2	2	4	4	4	4	4	4	4	4	4
437	24	1	0	7	3	2	2	3	3	2	3	4	2	2	2	5	2	4	3	3	2	3	4	2	3	7	3	4
438	27	1	0	4	4	4	4	4	4	3	4	3	3	4	3	4	3	4	3	6	5	6	4	5	3	4	4	4
439	23	1	0	3	2	2	1	3	2	1	4	4	4	2	2	1	2	2	3	5	2	3	2	3	5	4	4	5
440	39	1	0	6	4	2	4	4	3	3	3	3	4	3	3	3	4	2	4	5	3	4	2	4	4	5	3	5
441	34	1	0	4	3	3	3	3	3	3	3	3	3	3	3	3	3	3	3	4	4	4	4	4	4	4	4	4
442	39	1	0	4	2	2	3	2	2	2	2	2	2	2	2	3	2	2	2	5	5	5	5	5	4	4	4	4
443	37	1	0	4	4	3	2	2	1	2	3	4	4	2	2	2	2	1	1	4	5	5	4	4	4	4	4	4
444	33	1	0	2	3	3	4	2	3	2	3	3	4	2	1	4	4	3	2	4	4	3	3	6	5	3	3	4
445	38	1	0	4	3	2	1	3	1	1	3	1	1	3	2	3	3	1	3	3	3	3	3	2	2	2	2	2
446	27	1	0	6	3	3	3	2	2	4	4	4	4	3	4	4	4	4	4	6	5	5	5	5	6	5	4	6
447	24	1	0	3	2	2	2	3	2	2	2	2	3	2	2	3	4	2	1	3	2	1	2	2	3	2	2	2
448	21	1	0	5	2	1	2	2	2	2	2	2	4	3	3	3	3	2	3	4	4	4	4	5	4	4	4	3
449	35	1	0	4	4	4	5	5	5	5	5	4	4	5	5	5	4	4	5	4	3	3	2	5	5	5	7	5
450	37	1	0	3	2	2	2	3	2	2	2	2	2	2	2	3	2	2	2	3	3	3	3	3	3	3	3	3
451	27	1	0	3	4	3	4	5	3	4	3	4	3	3	4	3	5	3	4	4	6	5	4	4	5	4	6	5
452	28	1	0	4	1	1	1	2	2	4	2	4	1	2	2	1	1	2	2	2	2	1	1	3	2	3	1	3
453	24	1	0	4	2	3	3	3	2	3	3	3	3	2	3	2	3	3	3	4	4	3	3	4	3	5	3	3
454	29	1	0	3	3	3	3	3	3	3	3	3	3	3	3	3	3	3	3	4	5	6	5	6	6	2	4	4
455	28	1	0	2	2	3	3	2	3	3	4	3	3	2	3	3	2	2	3	4	4	3	5	3	2	3	3	3
456	39	1	0	4	4	1	1	4	2	1	2	3	2	1	1	2	4	3	4	5	6	6	6	4	5	6	3	2
457	26	1	0	7	3	5	5	5	5	5	5	5	5	5	5	5	5	5	5	6	6	4	4	7	7	7	7	7
458	30	1	0	6	4	3	4	3	3	4	5	4	4	4	4	4	4	4	4	6	6	6	5	6	6	6	5	5
459	34	1	0	5	4	1	1	2	2	2	2	2	2	2	2	2	2	2	2	5	4	5	5	5	5	3	3	3
460	34	1	0	4	3	3	3	3	3	3	4	3	3	3	3	3	3	3	3	5	5	4	4	4	4	4	4	4
461	31	1	0	4	5	3	3	5	4	4	5	5	5	5	5	5	5	4	5	7	7	7	1	5	7	7	7	7
462	28	1	0	4	3	2	4	3	3	2	3	3	3	3	3	4	3	3	3	4	5	5	3	4	3	4	4	4
463	27	1	0	5	3	4	5	5	4	4	5	5	5	5	4	4	4	2	3	7	7	7	5	6	6	6	4	5
464	25	1	0	5	4	4	4	5	4	3	5	3	4	3	3	4	4	3	3	5	4	4	3	4	5	5	5	4
465	30	1	0	4	3	3	3	3	2	3	4	4	3	3	3	4	4	4	4	4	4	3	4	3	4	5	4	4
466	36	1	0	4	3	3	3	4	2	3	4	4	4	4	4	4	4	4	4	5	4	3	3	5	4	5	4	4
467	28	1	0	3	2	2	2	3	2	2	2	2	2	2	2	2	3	3	3	3	3	3	3	3	3	3	3	4
468	39	1	0	5	4	5	4	5	4	5	4	3	3	3	4	5	4	3	3	6	5	5	4	5	5	5	6	5
469	37	1	0	1	1	1	1	1	1	1	1	1	1	1	1	3	1	1	1	1	1	1	1	1	1	1	1	1
470	34	1	0	2	1	2	2	2	2	2	3	3	3	4	2	2	2	2	2	2	5	5	5	3	3	3	2	2
471	29	1	0	6	4	3	4	3	3	4	3	3	4	3	3	3	3	3	3	4	5	5	4	4	5	3	3	4
472	20	1	0	6	5	3	3	4	4	4	5	4	3	4	4	5	4	3	3	5	5	5	5	5	4	5	6	5
473	34	1	0	4	3	1	1	1	1	1	1	1	1	1	1	1	1	1	1	5	5	5	3	3	3	4	4	1
474	29	1	0	4	3	1	2	3	2	3	3	3	3	3	2	3	2	2	2	5	4	3	4	4	3	4	4	4
475	29	1	0	1	3	2	2	3	3	2	4	2	3	1	3	3	2	2	4	4	5	2	3	5	1	3	3	6
476	29	1	0	4	3	1	3	3	3	3	3	3	3	3	3	3	3	3	3	4	4	4	3	4	4	4	4	4
477	39	1	0	4	3	2	3	3	3	3	3	3	3	3	3	3	3	3	3	4	4	4	4	4	4	4	4	4
478	38	1	0	1	2	1	1	4	1	2	2	2	3	4	3	3	2	2	2	6	6	6	2	5	5	4	4	4
479	24	1	0	4	2	3	3	3	3	3	2	4	3	3	3	4	4	5	4	5	3	4	5	4	3	5	6	4
480	27	1	0	6	5	5	5	5	4	5	4	4	4	5	5	5	5	5	5	6	6	5	6	6	5	6	6	6
481	39	1	0	5	4	5	4	5	5	5	5	5	5	5	5	5	5	5	5	6	6	6	6	7	6	7	7	7
482	37	1	0	5	2	3	4	3	2	2	5	3	3	3	2	3	2	2	3	4	3	5	5	2	3	2	6	5
483	33	1	0	5	3	2	3	4	3	4	4	3	3	4	4	4	3	2	3	5	5	4	5	5	5	5	5	5
484	39	1	0	5	5	3	5	5	4	3	4	3	3	5	4	5	3	2	3	6	6	6	5	5	5	5	5	5
485	28	1	0	5	4	4	4	5	5	4	5	5	5	4	4	5	5	3	4	6	6	6	6	6	6	6	6	6
486	35	1	0	4	3	2	2	3	3	2	5	4	4	4	5	3	4	1	2	5	4	2	2	5	4	3	5	5
487	27	1	0	3	3	3	4	3	2	1	4	3	3	3	3	3	4	3	3	2	2	2	4	4	4	2	3	4
488	25	1	0	5	4	2	2	4	2	2	4	4	2	4	4	4	4	4	4	5	5	2	2	4	5	5	5	5
489	33	1	0	2	2	3	3	3	3	3	3	3	3	4	3	4	4	3	3	5	5	5	5	5	5	5	4	3
490	25	1	0	6	5	4	4	5	3	5	5	5	5	5	5	5	4	4	5	6	6	5	5	7	3	6	7	5
491	35	1	0	1	1	2	2	3	2	2	3	3	3	4	4	4	3	3	3	5	5	5	6	5	5	4	4	3
492	27	1	0	2	2	2	2	2	2	2	2	2	2	2	2	2	2	3	2	2	2	3	2	2	4	4	3	3
493	39	1	0	3	3	1	1	1	1	1	1	1	1	1	1	1	1	1	1	4	4	4	4	4	4	4	4	4
494	28	1	0	4	2	5	4	5	4	4	5	4	5	5	4	5	5	4	4	7	6	6	5	5	5	7	7	7
495	29	1	0	3	3	3	5	3	5	3	5	2	5	3	5	2	5	4	2	4	6	3	7	1	6	7	3	7
496	29	1	0	5	5	3	4	4	4	3	5	5	5	4	5	5	3	4	5	7	7	5	6	6	5	4	6	4
497	28	1	0	4	3	2	2	2	4	3	4	3	3	3	3	3	3	3	3	3	4	4	5	6	6	5	5	5
498	23	1	0	1	2	4	4	3	3	3	3	4	4	2	2	2	2	2	3	2	1	1	2	1	3	3	2	3
499	26	1	0	5	2	1	1	4	3	3	3	3	3	3	3	3	3	3	3	5	5	5	5	5	5	5	4	5
500	24	1	0	5	2	4	5	4	4	3	4	4	4	5	4	5	5	4	5	5	5	5	6	5	6	6	6	5
501	36	1	0	3	4	3	3	4	2	3	4	2	4	3	4	2	2	3	3	4	5	4	3	4	3	4	4	5
502	37	1	0	1	1	3	3	3	2	2	4	4	4	4	3	2	1	1	1	5	4	4	4	3	5	2	4	3
503	28	1	0	1	1	3	4	4	3	2	4	1	1	4	4	4	2	3	4	5	5	4	3	3	3	4	5	3
504	34	1	0	1	2	2	1	2	2	2	2	2	2	2	2	2	1	2	2	2	2	2	2	2	2	3	2	2
505	29	1	0	7	5	5	5	5	5	5	5	5	5	5	5	5	5	1	1	7	7	7	7	7	7	7	7	7
506	36	1	0	3	4	4	4	4	4	4	4	4	4	4	4	4	4	5	5	4	1	5	2	2	1	3	3	2
507	33	1	0	1	1	1	1	1	2	1	1	1	1	3	4	2	4	1	1	3	1	1	1	1	1	1	1	1
508	23	1	0	4	5	1	3	2	1	2	3	2	2	3	4	3	2	4	3	4	1	1	1	4	4	4	3	3
509	26	1	0	5	4	2	3	4	4	3	4	4	3	4	4	2	3	4	5	3	2	2	5	5	3	4	5	4
510	29	1	0	5	1	4	4	4	4	4	4	4	4	4	4	4	4	4	4	5	5	5	5	5	5	5	5	5
511	39	1	0	4	3	4	3	4	4	4	3	3	2	3	4	3	3	4	3	3	4	4	4	3	4	5	5	4
512	24	1	0	4	4	3	3	4	3	2	3	4	5	3	2	3	3	4	2	4	3	5	4	5	4	6	5	5
513	33	1	0	6	4	4	4	4	4	4	4	4	5	4	4	4	5	4	4	6	6	5	5	6	6	6	5	5
514	24	1	0	6	4	4	5	4	4	4	5	4	4	5	4	5	5	4	5	5	6	6	5	6	7	7	5	5
515	31	1	0	5	5	4	4	4	4	3	3	1	4	4	5	4	3	3	4	2	3	4	4	4	5	3	2	3
516	26	1	0	1	1	2	2	2	2	2	1	1	1	3	2	2	1	1	1	5	2	2	2	2	2	3	2	2
517	26	1	0	1	4	3	3	4	2	3	1	5	4	1	3	4	4	2	1	5	2	6	2	2	5	2	4	6
518	36	1	0	1	1	3	4	2	2	4	4	4	4	5	4	4	1	2	2	1	2	1	2	1	1	1	5	1
519	35	1	0	4	3	5	4	3	2	1	3	3	3	4	3	3	3	4	3	4	5	3	4	1	4	1	4	4
520	31	1	0	1	1	3	1	3	2	2	2	2	1	1	1	1	1	1	1	2	1	1	2	1	1	1	1	1
521	37	1	0	5	1	3	3	2	4	3	4	4	4	2	4	4	4	4	3	4	3	5	4	4	5	6	5	5
522	31	1	0	2	2	3	2	3	4	5	4	3	2	1	2	2	2	3	4	3	4	3	3	2	3	4	3	2
